# Supplementary material for: Phenotypic and Genotypic Properties of Fluoroquinolone-Resistant, qnr-Carrying Escherichia coli Isolated from the German Food Chain in 2017
Source: Microorganisms. 2021 Jun 16;9(6):1308. doi: 10.3390/microorganisms9061308 (PMC8233838; doi:10.3390/microorganisms9061308)
Supplement: Supplementary file 1 [file microorganisms-09-01308-s001.zip]

Archive with 1 entries (1 files):
- microorganisms-1259715-supplementary.xlsx
