# Supplementary material for: Phenotypic and Genotypic Properties of Fluoroquinolone-Resistant, qnr-Carrying Escherichia coli Isolated from the German Food Chain in 2017
Source: Microorganisms. 2021 Jun 16;9(6):1308. doi: 10.3390/microorganisms9061308 (PMC8233838; doi:10.3390/microorganisms9061308)
Supplement: Supplementary file 1 [file microorganisms-09-01308-s001.zip › microorganisms-1259715-supplementary.xlsx]

## Sheet: TS1
Supplement Table S1: Sequences, annealing temperatures and references of used primers for qnr detection
Gene	Primers	Sequence (5' - 3')	Annealing (°C)	Reference
qnrA	qnrA-forward	AGAGGATTTCTCACGCCACTG	54	Cattoir et al., 2007
	qnrA-reverse	TGCCAGGCACAGATCTTGAC
qnrB	qnrB-forward	GGMATHGAAATTTCGCCACTG	55	Cattoir et al., 2007
	qnrB-reverse	TTTGCYGYYCGCCAGTCGAA
qnrC	qnrC-forward	GCGAATTTCCAAGGGGCAAA	58	Berglante Kraychete et al., 2016
	qnrC-reverse	ACCCGTAATGTAAGCAGAGCAA
qnrD	qnrD-forward	AGGTGTAGCATGTATGGAAAAGC	58	Berglante Kraychete et al., 2016
	qnrD-reverse	ACATTGGGGCATTAGGCGTT
qnrS	qnrS-forward	GCAAGTTCATTGAACAGGGT	54	Cattoir et al., 2007
	qnrS-reverse	TCTAAACCGTCGAGTTCGGCG
qnrVC	qnrVC-forward	GAGYTKTATGGTTTAGAYCCTCG	58	Berglante Kraychete et al., 2016
	qnrVC-reverse	TGTTCYTGYTGCCACGARCA

## Sheet: TS2
Supplement Table S2: Matrix and MIC values of investigated (fluoro)quinolone and qnr positive E. coli isolates, as well as their resistance profile
Sample	Matrix	AMP	CHL	AZI	CIP	GEN	COL	FOT	NAL	MERO	SMX	TAZ	TET	TGC	TMP	ResProfil	ResTyp	Monitoring-Project
17-AB00375	feces, porker	2	<=8	<=2	0.5	<=0.5	<=1	<=0.25	8	<=0.03	<=8	<=0.5	<=2	<=0.25	<=0.25	CIP	1-time	ZoMo 2017
17-AB00432	feces, veal calves	>64	<=8	16	>8	2	<=1	>4	>128	<=0.03	>1024	>8	>64	<=0.25	>32	AMP, CIP, FOT, NAL, SMX, TAZ, TET, TMP	5-time	ESBL-Monitoring-17/18
17-AB00542	feces, veal calves	2	<=8	16	<=0.015	1	<=1	<=0.25	16	<=0.03	<=8	<=0.5	64	0.5	<=0.25	TET	1-time	ZoMo 2017
17-AB00544	feces, veal calves	>64	128	8	0.25	1	<=1	<=0.25	8	<=0.03	<=8	<=0.5	64	0.5	>32	AMP, CHL, CIP, TET, TMP	5-time	ZoMo 2017
17-AB00553	meat, pork	>64	32	8	0.25	1	<=1	<=0.25	8	<=0.03	<=8	<=0.5	<=2	<=0.25	>32	AMP, CHL, CIP, TMP	4-time	ZoMo 2017
17-AB00570	feces, porker	>64	128	>64	>8	1	<=1	>4	>128	<=0.03	>1024	1	>64	<=0.25	>32	AMP, AZI, CHL, CIP, FOT, NAL, SMX, TAZ, TET, TMP	7-time	ESBL-Monitoring-17/18
17-AB00587	minced meat, steack	>64	<=8	8	0.5	<=0.5	<=1	>4	<=4	<=0.03	<=8	1	<=2	<=0.25	<=0.25	AMP, CIP, FOT, TAZ	3-time	ZoMo 2017
17-AB00634	feces, veal calves	>64	32	32	2	<=0.5	<=1	>4	32	<=0.03	>1024	>8	>64	1	>32	AMP, AZI, CHL, CIP, FOT, NAL, SMX, TAZ, TET, TMP	7-time	ESBL-Monitoring-17/18
17-AB00639	feces, porker	>64	<=8	8	0.5	32	<=1	>4	8	<=0.03	>1024	4	<=2	<=0.25	>32	AMP, CIP, FOT, GEN, SMX, TAZ, TMP	5-time	ESBL-Monitoring-17/18
17-AB00675	feces, porker	>64	<=8	8	0.5	<=0.5	<=1	>4	8	<=0.03	<=8	2	64	1	<=0.25	AMP, CIP, FOT, TAZ, TET	4-time	ZoMo 2017
17-AB00691	feces, porker	>64	<=8	8	0.5	<=0.5	<=1	>4	8	<=0.03	>1024	4	>64	<=0.25	>32	AMP, CIP, FOT, SMX, TAZ, TET, TMP	5-time	ESBL-Monitoring-17/18
17-AB00706	feces, porker	>64	<=8	8	0.5	<=0.5	<=1	4	32	<=0.03	>1024	>8	>64	0.5	>32	AMP, CIP, FOT, NAL, SMX, TAZ, TET, TMP	5-time	ESBL-Monitoring-17/18
17-AB00742	feces, porker	>64	<=8	16	0.25	<=0.5	<=1	<=0.25	8	<=0.03	<=8	<=0.5	4	<=0.25	<=0.25	AMP, CIP	2-time	ZoMo 2017
17-AB00765	feces, porker	>64	<=8	8	0.5	<=0.5	<=1	>4	16	<=0.03	<=8	2	>64	0.5	<=0.25	AMP, CIP, FOT, TAZ, TET	4-time	ESBL-Monitoring-17/18
17-AB00766	feces, porker	>64	16	8	>8	<=0.5	<=1	>4	>128	<=0.03	>1024	>8	>64	<=0.25	<=0.25	AMP, CIP, FOT, NAL, SMX, TAZ, TET	5-time	ESBL-Monitoring-17/18
17-AB00791	meat, pork	4	>128	8	0.12	<=0.5	<=1	<=0.25	8	<=0.03	>1024	<=0.5	>64	<=0.25	>32	CHL, CIP, SMX, TET, TMP	4-time	ZoMo 2017
17-AB00804	feces, porker	>64	>128	4	2	<=0.5	<=1	<=0.25	>128	<=0.03	>1024	<=0.5	>64	1	>32	AMP, CHL, CIP, NAL, SMX, TET, TMP	5-time	ZoMo 2017
17-AB00875	minced meat, steack	>64	<=8	8	0.5	1	<=1	<=0.25	16	<=0.03	<=8	<=0.5	64	<=0.25	0.5	AMP, CIP, TET	3-time	ZoMo 2017
17-AB00903	feces, veal calves	>64	<=8	8	2	<=0.5	<=1	>4	>128	<=0.03	>1024	>8	64	<=0.25	>32	AMP, CIP, FOT, NAL, SMX, TAZ, TET, TMP	5-time	ESBL-Monitoring-17/18
17-AB00909	feces, veal calves	>64	<=8	4	0.5	<=0.5	<=1	>4	16	<=0.03	<=8	4	<=2	<=0.25	<=0.25	AMP, CIP, FOT, TAZ	3-time	ESBL-Monitoring-17/18
17-AB00995	feces, veal calves	>64	<=8	8	>8	1	<=1	>4	>128	<=0.03	>1024	4	>64	<=0.25	>32	AMP, CIP, FOT, NAL, SMX, TAZ, TET, TMP	5-time	ZoMo 2017
17-AB01005	feces, porker	>64	<=8	8	0.25	<=0.5	<=1	4	16	<=0.03	<=8	8	>64	<=0.25	<=0.25	AMP, CIP, FOT, TAZ, TET	4-time	ESBL-Monitoring-17/18
17-AB01006	feces, porker	>64	<=8	8	0.5	1	<=1	>4	16	<=0.03	<=8	>8	<=2	<=0.25	<=0.25	AMP, CIP, FOT, TAZ	3-time	ESBL-Monitoring-17/18
17-AB01018	feces, porker	>64	128	8	0.5	1	<=1	>4	8	<=0.03	>1024	>8	>64	0.5	>32	AMP, CHL, CIP, FOT, SMX, TAZ, TET, TMP	6-time	ESBL-Monitoring-17/18
17-AB01105	feces, porker	>64	<=8	8	0.5	<=0.5	<=1	>4	16	<=0.03	>1024	1	64	0.5	>32	AMP, CIP, FOT, SMX, TAZ, TET, TMP	5-time	ESBL-Monitoring-17/18
17-AB01127	feces, veal calves	>64	<=8	4	0.5	<=0.5	<=1	>4	8	<=0.03	<=8	>8	>64	1	>32	AMP, CIP, FOT, TAZ, TET, TMP	5-time	ESBL-Monitoring-17/18
17-AB01130	feces, veal calves	>64	<=8	8	0.12	1	<=1	>4	<=4	<=0.03	<=8	4	>64	0.5	<=0.25	AMP, CIP, FOT, TAZ, TET	4-time	ESBL-Monitoring-17/18
17-AB01131	feces, veal calves	>64	<=8	8	0.12	<=0.5	<=1	>4	<=4	<=0.03	<=8	4	>64	1	<=0.25	AMP, CIP, FOT, TAZ, TET	4-time	ESBL-Monitoring-17/18
17-AB01133	feces, porker	>64	<=8	16	>8	<=0.5	<=1	>4	>128	<=0.03	>1024	4	4	0.5	<=0.25	AMP, CIP, FOT, NAL, SMX, TAZ	4-time	ESBL-Monitoring-17/18
17-AB01161	feces, porker	>64	16	8	0.5	1	<=1	<=0.25	16	<=0.03	<=8	<=0.5	<=2	0.5	<=0.25	AMP, CIP	2-time	ZoMo 2017
17-AB01170	feces, porker	>64	<=8	8	>8	1	<=1	>4	>128	<=0.03	>1024	2	<=2	<=0.25	>32	AMP, CIP, FOT, NAL, SMX, TAZ, TMP	4-time	ZoMo 2017
17-AB01282	feces, veal calves	>64	>128	8	0.5	>32	<=1	>4	8	<=0.03	>1024	8	>64	<=0.25	>32	AMP, CHL, CIP, FOT, GEN, SMX, TAZ, TET, TMP	7-time	ESBL-Monitoring-17/18
17-AB01352	minced meat, steack	>64	<=8	4	0.5	<=0.5	<=1	<=0.25	8	<=0.03	<=8	<=0.5	64	0.5	<=0.25	AMP, CIP, TET	3-time	ZoMo 2017
17-AB01431	feces, porker	>64	<=8	8	1	1	<=1	>4	16	<=0.03	<=8	4	>64	<=0.25	<=0.25	AMP, CIP, FOT, TAZ, TET	4-time	ESBL-Monitoring-17/18
17-AB01441	feces, veal calves	>64	<=8	8	0.5	<=0.5	<=1	>4	8	<=0.03	>1024	>8	>64	<=0.25	>32	AMP, CIP, FOT, SMX, TAZ, TET, TMP	5-time	ESBL-Monitoring-17/18
17-AB01442	feces, veal calves	>64	<=8	64	0.25	<=0.5	<=1	>4	8	<=0.03	>1024	2	<=2	<=0.25	>32	AMP, AZI, CIP, FOT, SMX, TAZ, TMP	5-time	ESBL-Monitoring-17/18
17-AB01531	feces, porker	>64	<=8	16	0.5	1	<=1	<=0.25	8	<=0.03	>1024	<=0.5	<=2	<=0.25	<=0.25	AMP, CIP, SMX	3-time	ZoMo 2017
17-AB01539	feces, porker	>64	16	8	0.5	<=0.5	<=1	<=0.25	8	<=0.03	<=8	<=0.5	<=2	<=0.25	<=0.25	AMP, CIP	2-time	ZoMo 2017
17-AB01618	feces, veal calves	>64	128	4	>8	1	<=1	>4	>128	<=0.03	>1024	4	64	<=0.25	>32	AMP, CHL, CIP, FOT, NAL, SMX, TAZ, TET, TMP	6-time	ESBL-Monitoring-17/18
17-AB01619	feces, veal calves	>64	>128	>64	>8	>32	<=1	>4	>128	<=0.03	>1024	>8	>64	<=0.25	>32	AMP, AZI, CHL, CIP, FOT, GEN, NAL, SMX, TAZ, TET, TMP	8-time	ESBL-Monitoring-17/18
17-AB01685	feces, veal calves	>64	<=8	8	1	1	<=1	>4	16	<=0.03	16	8	4	<=0.25	0.5	AMP, CIP, FOT, TAZ	3-time	ESBL-Monitoring-17/18
17-AB01686	feces, veal calves	>64	>128	16	0.5	2	<=1	>4	16	<=0.03	>1024	>8	>64	0.5	>32	AMP, CHL, CIP, FOT, SMX, TAZ, TET, TMP	6-time	ESBL-Monitoring-17/18
17-AB01688	feces, veal calves	>64	<=8	16	0.5	4	<=1	>4	8	<=0.03	>1024	8	>64	<=0.25	>32	AMP, CIP, FOT, GEN, SMX, TAZ, TET, TMP	6-time	ESBL-Monitoring-17/18
17-AB01693	feces, porker	>64	<=8	8	4	2	<=1	>4	>128	<=0.03	<=8	4	<=2	<=0.25	<=0.25	AMP, CIP, FOT, NAL, TAZ	3-time	ESBL-Monitoring-17/18
17-AB01697	feces, veal calves	>64	<=8	4	0.25	1	<=1	>4	8	<=0.03	>1024	4	<=2	<=0.25	>32	AMP, CIP, FOT, SMX, TAZ, TMP	4-time	ESBL-Monitoring-17/18
17-AB01698	feces, veal calves	>64	<=8	8	0.5	<=0.5	<=1	>4	8	<=0.03	>1024	>8	64	<=0.25	<=0.25	AMP, CIP, FOT, SMX, TAZ, TET	5-time	ESBL-Monitoring-17/18
17-AB01707	feces, veal calves	>64	>128	16	0.25	<=0.5	<=1	<=0.25	16	<=0.03	16	<=0.5	64	0.5	>32	AMP, CHL, CIP, TET, TMP	5-time	ZoMo 2017
17-AB01752	feces, porker	>64	<=8	8	0.5	<=0.5	<=1	<=0.25	8	<=0.03	<=8	<=0.5	>64	<=0.25	0.5	AMP, CIP, TET	3-time	ZoMo 2017
17-AB01792	feces, porker	>64	<=8	8	0.5	1	<=1	>4	8	<=0.03	>1024	1	4	<=0.25	>32	AMP, CIP, FOT, SMX, TAZ, TMP	4-time	ESBL-Monitoring-17/18
17-AB01795	feces, porker	>64	<=8	16	0.5	<=0.5	<=1	<=0.25	16	<=0.03	16	<=0.5	<=2	<=0.25	0.5	AMP, CIP	2-time	ZoMo 2017
17-AB01798	feces, porker	>64	128	8	0.5	1	<=1	>4	<=4	<=0.03	>1024	>8	>64	<=0.25	>32	AMP, CHL, CIP, FOT, SMX, TAZ, TET, TMP	6-time	ESBL-Monitoring-17/18
17-AB01864	feces, veal calves	>64	128	16	0.5	<=0.5	<=1	>4	16	<=0.03	>1024	1	>64	<=0.25	>32	AMP, CHL, CIP, FOT, SMX, TAZ, TET, TMP	6-time	ESBL-Monitoring-17/18
17-AB01872	feces, porker	>64	<=8	8	0.5	<=0.5	<=1	>4	8	<=0.03	>1024	>8	64	<=0.25	>32	AMP, CIP, FOT, SMX, TAZ, TET, TMP	5-time	ESBL-Monitoring-17/18
17-AB01873	feces, veal calves	>64	<=8	8	0.5	1	<=1	>4	16	<=0.03	>1024	>8	>64	<=0.25	>32	AMP, CIP, FOT, SMX, TAZ, TET, TMP	5-time	ESBL-Monitoring-17/18
17-AB01874	feces, veal calves	>64	128	8	0.5	32	<=1	>4	8	0.06	>1024	8	>64	0.5	>32	AMP, CHL, CIP, FOT, GEN, SMX, TAZ, TET, TMP	7-time	ESBL-Monitoring-17/18
17-AB01875	feces, veal calves	>64	>128	8	0.25	<=0.5	<=1	>4	16	<=0.03	<=8	2	64	<=0.25	>32	AMP, CHL, CIP, FOT, TAZ, TET, TMP	6-time	ESBL-Monitoring-17/18
17-AB01876	feces, veal calves	>64	<=8	16	0.5	<=0.5	<=1	>4	32	<=0.03	>1024	>8	>64	0.5	>32	AMP, CIP, FOT, NAL, SMX, TAZ, TET, TMP	5-time	ESBL-Monitoring-17/18
17-AB01889	meat, veal	>64	<=8	8	0.5	<=0.5	<=1	>4	8	<=0.03	>1024	8	64	0.5	>32	AMP, CIP, FOT, SMX, TAZ, TET, TMP	5-time	ESBL-Monitoring-17/18
17-AB01947	feces, porker	>64	64	8	1	<=0.5	<=1	<=0.25	16	<=0.03	>1024	<=0.5	4	<=0.25	>32	AMP, CHL, CIP, SMX, TMP	4-time	ZoMo 2017
17-AB01954	feces, porker	>64	128	>64	>8	1	<=1	>4	>128	<=0.03	>1024	1	64	0.5	>32	AMP, AZI, CHL, CIP, FOT, NAL, SMX, TAZ, TET, TMP	7-time	ESBL-Monitoring-17/18
17-AB01969	feces, porker	>64	<=8	>64	0.5	<=0.5	<=1	<=0.25	8	<=0.03	<=8	<=0.5	<=2	<=0.25	<=0.25	AMP, AZI, CIP	3-time	ZoMo 2017
17-AB02071	feces, veal calves	>64	<=8	8	0.5	1	<=1	>4	8	<=0.03	<=8	>8	<=2	<=0.25	<=0.25	AMP, CIP, FOT, TAZ	3-time	ESBL-Monitoring-17/18
17-AB02074	feces, veal calves	>64	128	4	0.25	<=0.5	<=1	>4	8	<=0.03	>1024	2	64	<=0.25	<=0.25	AMP, CHL, CIP, FOT, SMX, TAZ, TET	6-time	ESBL-Monitoring-17/18
17-AB02076	feces, veal calves	>64	<=8	8	0.5	2	<=1	>4	16	<=0.03	>1024	8	64	1	>32	AMP, CIP, FOT, SMX, TAZ, TET, TMP	5-time	ESBL-Monitoring-17/18
17-AB02078	feces, veal calves	>64	128	4	0.5	<=0.5	<=1	>4	16	<=0.03	16	1	64	<=0.25	0.5	AMP, CHL, CIP, FOT, TAZ, TET	5-time	ESBL-Monitoring-17/18
17-AB02086	feces, veal calves	>64	<=8	4	0.25	<=0.5	<=1	>4	8	<=0.03	>1024	8	64	<=0.25	>32	AMP, CIP, FOT, SMX, TAZ, TET, TMP	5-time	ESBL-Monitoring-17/18
17-AB02088	feces, veal calves	>64	<=8	8	0.5	<=0.5	<=1	>4	8	<=0.03	>1024	>8	>64	<=0.25	<=0.25	AMP, CIP, FOT, SMX, TAZ, TET	5-time	ESBL-Monitoring-17/18
17-AB02090	feces, veal calves	>64	<=8	4	0.25	1	<=1	>4	8	<=0.03	<=8	1	<=2	<=0.25	<=0.25	AMP, CIP, FOT, TAZ	3-time	ESBL-Monitoring-17/18
17-AB02091	feces, veal calves	>64	128	16	0.25	32	<=1	>4	8	<=0.03	>1024	8	64	0.5	>32	AMP, CHL, CIP, FOT, GEN, SMX, TAZ, TET, TMP	7-time	ESBL-Monitoring-17/18
17-AB02095	feces, veal calves	>64	<=8	8	0.5	1	<=1	>4	8	<=0.03	>1024	>8	>64	<=0.25	>32	AMP, CIP, FOT, SMX, TAZ, TET, TMP	5-time	ESBL-Monitoring-17/18
17-AB02108	feces, porker	>64	<=8	4	0.5	<=0.5	<=1	<=0.25	8	<=0.03	<=8	<=0.5	>64	<=0.25	<=0.25	AMP, CIP, TET	3-time	ZoMo 2017
17-AB02327	feces, veal calves	>64	128	8	0.5	1	<=1	>4	16	<=0.03	<=8	2	64	0.5	>32	AMP, CHL, CIP, FOT, TAZ, TET, TMP	6-time	ESBL-Monitoring-17/18
17-AB02331	feces, veal calves	>64	>128	16	0.5	1	<=1	>4	16	<=0.03	>1024	2	>64	1	>32	AMP, CHL, CIP, FOT, SMX, TAZ, TET, TMP	6-time	ESBL-Monitoring-17/18
17-AB02332	feces, veal calves	>64	<=8	8	0.25	<=0.5	<=1	>4	<=4	<=0.03	>1024	>8	64	<=0.25	0.5	AMP, CIP, FOT, SMX, TAZ, TET	5-time	ESBL-Monitoring-17/18
17-AB02335	feces, porker	>64	128	>64	1	1	<=1	>4	16	<=0.03	>1024	8	16	<=0.25	>32	AMP, AZI, CHL, CIP, FOT, SMX, TAZ, TET, TMP	7-time	ESBL-Monitoring-17/18
17-AB02336	feces, veal calves	>64	>128	16	0.5	<=0.5	<=1	>4	16	<=0.03	16	2	64	0.5	>32	AMP, CHL, CIP, FOT, TAZ, TET, TMP	6-time	ESBL-Monitoring-17/18
17-AB02349	feces, porker	>64	<=8	<=2	0.5	32	<=1	>4	16	<=0.03	<=8	2	4	<=0.25	<=0.25	AMP, CIP, FOT, GEN, TAZ	4-time	ESBL-Monitoring-17/18
17-AB02353	feces, veal calves	>64	<=8	8	0.25	<=0.5	<=1	>4	8	<=0.03	>1024	>8	>64	<=0.25	0.5	AMP, CIP, FOT, SMX, TAZ, TET	5-time	ESBL-Monitoring-17/18
17-AB02355	feces, porker	>64	<=8	8	0.25	1	<=1	>4	8	<=0.03	>1024	8	32	<=0.25	>32	AMP, CIP, FOT, SMX, TAZ, TET, TMP	5-time	ESBL-Monitoring-17/18
17-AB02356	feces, veal calves	>64	<=8	4	0.5	1	<=1	>4	8	<=0.03	16	>8	>64	<=0.25	>32	AMP, CIP, FOT, TAZ, TET, TMP	5-time	ESBL-Monitoring-17/18
17-AB02384	feces, porker	>64	>128	32	0.5	2	<=1	>4	16	0.5	>1024	>8	<=2	<=0.25	>32	AMP, AZI, CHL, CIP, FOT, MERO, SMX, TAZ, TMP	7-time	ESBL-Monitoring-17/18
17-AB02422	feces, veal calves	>64	128	64	0.25	32	<=1	>4	16	<=0.03	>1024	>8	>64	<=0.25	>32	AMP, AZI, CHL, CIP, FOT, GEN, SMX, TAZ, TET, TMP	8-time	ESBL-Monitoring-17/18
17-AB02490	feces, porker	>64	<=8	8	>8	1	<=1	>4	>128	<=0.03	16	>8	>64	0.5	0.5	AMP, CIP, FOT, NAL, TAZ, TET	4-time	ZoMo 2017
17-AB02610	feces, deer	>64	<=8	4	0.25	1	<=1	>4	<=4	<=0.03	>1024	>8	>64	<=0.25	>32	AMP, CIP, FOT, SMX, TAZ, TET, TMP	5-fach	ESBL-Monitoring-17/18
17-AB02673	feces, porker	>64	32	4	1	<=0.5	<=1	>4	16	<=0.03	>1024	>8	64	0.5	>32	AMP, CHL, CIP, FOT, SMX, TAZ, TET, TMP	6-time	ESBL-Monitoring-17/18
17-AB02674	feces, veal calves	>64	<=8	8	0.5	<=0.5	<=1	>4	8	<=0.03	>1024	8	64	0.5	<=0.25	AMP, CIP, FOT, SMX, TAZ, TET	5-time	ESBL-Monitoring-17/18
17-AB02707	feces, veal calves	>64	<=8	8	0.5	<=0.5	<=1	>4	8	<=0.03	<=8	8	<=2	<=0.25	<=0.25	AMP, CIP, FOT, TAZ	3-time	ESBL-Monitoring-17/18
17-AB02711	feces, veal calves	>64	<=8	<=2	0.25	<=0.5	<=1	>4	<=4	<=0.03	>1024	8	>64	<=0.25	>32	AMP, CIP, FOT, SMX, TAZ, TET, TMP	5-time	ESBL-Monitoring-17/18
17-AB02713	feces, veal calves	>64	<=8	4	0.25	1	<=1	>4	<=4	<=0.03	>1024	8	64	<=0.25	>32	AMP, CIP, FOT, SMX, TAZ, TET, TMP	5-time	ESBL-Monitoring-17/18
17-AB02717	feces, veal calves	>64	<=8	<=2	0.25	<=0.5	<=1	>4	<=4	<=0.03	>1024	>8	>64	<=0.25	>32	AMP, CIP, FOT, SMX, TAZ, TET, TMP	5-time	ESBL-Monitoring-17/18
17-AB02721	feces, veal calves	>64	128	8	>8	>32	4	>4	>128	<=0.03	>1024	8	>64	0.5	>32	AMP, CHL, CIP, COL, FOT, GEN, NAL, SMX, TAZ, TET, TMP	8-time	ESBL-Monitoring-17/18
17-AB02726	feces, veal calves	>64	<=8	8	0.5	1	<=1	>4	8	<=0.03	<=8	>8	>64	0.5	>32	AMP, CIP, FOT, TAZ, TET, TMP	5-time	ESBL-Monitoring-17/18
17-AB02827	feces, porker	>64	>128	8	>8	>32	<=1	>4	>128	<=0.03	>1024	>8	32	<=0.25	>32	AMP, CHL, CIP, FOT, GEN, NAL, SMX, TAZ, TET, TMP	7-time	ESBL-Monitoring-17/18
17-AB02869	feces, veal calves	>64	<=8	8	0.25	<=0.5	<=1	>4	8	<=0.03	>1024	8	64	<=0.25	>32	AMP, CIP, FOT, SMX, TAZ, TET, TMP	5-time	ESBL-Monitoring-17/18
17-AB02870	feces, veal calves	>64	<=8	4	0.5	1	<=1	>4	8	<=0.03	>1024	8	64	0.5	>32	AMP, CIP, FOT, SMX, TAZ, TET, TMP	5-time	ESBL-Monitoring-17/18
17-AB02871	feces, veal calves	>64	<=8	8	0.25	<=0.5	<=1	>4	8	<=0.03	>1024	8	64	1	>32	AMP, CIP, FOT, SMX, TAZ, TET, TMP	5-time	ESBL-Monitoring-17/18
17-AB02872	feces, veal calves	>64	<=8	4	0.25	<=0.5	<=1	>4	<=4	<=0.03	>1024	8	>64	<=0.25	>32	AMP, CIP, FOT, SMX, TAZ, TET, TMP	5-time	ESBL-Monitoring-17/18
17-AB02951	feces, porker	>64	<=8	64	0.25	<=0.5	<=1	>4	8	<=0.03	>1024	2	<=2	<=0.25	>32	AMP, AZI, CIP, FOT, SMX, TAZ, TMP	5-time	ESBL-Monitoring-17/18
17-AB02985	meat, deer	>64	<=8	64	0.5	32	<=1	>4	16	<=0.03	>1024	1	>64	0.5	>32	AMP, AZI, CIP, FOT, GEN, SMX, TAZ, TET, TMP	7-time	ESBL-Monitoring-17/18
18-AB00008	feces, veal calves	>64	<=8	8	0.25	<=0.5	<=1	>64	<=4	<=0.03	16	4	4	<=0.25	<=0.25	AMP, CIP, FOT, TAZ	3-time	ESBL-Monitoring-17/18
18-AB00078	feces, veal calves	>64	>128	8	1	1	<=1	>64	16	<=0.03	>1024	8	>64	<=0.25	>32	AMP, CHL, CIP, FOT, SMX, TAZ, TET, TMP	6-time	ESBL-Monitoring-17/18
18-AB00080	feces, veal calves	>64	<=8	4	0.5	<=0.5	<=1	>4	8	<=0.03	32	>8	>64	1	>32	AMP, CIP, FOT, TAZ, TET, TMP	5-time	ESBL-Monitoring-17/18
18-AB00272	meat, veal	>64	64	4	>8	1	<=1	>4	>128	<=0.03	>1024	4	>64	<=0.25	>32	AMP, CHL, CIP, FOT, NAL, SMX, TAZ, TET, TMP	6-time	ESBL-Monitoring-17/18
break-point value for resistance determination [mg/L]		16	32	not specified	0.12	4	4	0.5	32	0.25	128	1	16	2	4

## Sheet: TS3
Supplement Table S3: p-value of respective Fisher's exact test; p-values < 0.05 are highlighted in red and represent statistical significance. The value 1 reflects that the two genes were not detected; columns with only 1 as value are not presented. Table(A) shows the correlation for genes detected in the ESBL-monitoring isolates. Table(B) shows the correlation for genes detected in the ZoMo isol…
Table(A)	qnrA1	qnrB1	qnrB2	qnrB19	qnrS1	qnrS2	aac(3)lia	aac(3)-lid	aac(3)-lva	aadA1	aadA2	aadA5	aadA22	aph(3'')-Ib	aph(3')-Ia	aph(3')-lia	aph(3')-XV	aph(4) -Ia	aph(6)-Id	arr-2	arr-3	blaACC-1	blaCTX-M-1	blaCTX-M-3	blaCTX-M-9	blaCTX-M-15	blaCTX-M-27	blaCTX-M-55	blaCTX-M-65	blaEC	blaEC8	blaEC13	blaEC15	blaEC18	blaEC19	blaLAP-2	blaOXA1	blaSHV-12	blaTEM1	blaTEM12	blaTEM135	blaTEM147	blaTEM150	blaTEM176	blaVIM-1	catA1	catB2	catB3	cmlA1
qnrA1	0	1	1	1	0.1125	1	1	1	1	0.1625	1	1	1	1	1	1	0.0125	1	1	1	1	0.0125	1	1	1	0.45	1	1	1	1	1	1	1	0.25	1	1	1	0.0875	0.35	1	1	1	1	1	0.0125	0.0625	0.0125	1	1
qnrB1	1	0	1	1	0.00102239	1	0.109664	1	1	0.00348101	1	1	1	0.549963	1	1	1	1	0.547152	1	1	1	1	1	1	0.248101	1	1	1	1	1	1	0.41693	1	1	1	0.000121714	1	0.548101	1	1	1	1	1	1	0.000121714	1	1	1
qnrB2	1	1	0	1	0.1125	1	1	1	1	1	1	1	1	0.3625	1	1	1	1	0.3375	1	1	1	0.2375	1	1	0.45	1	1	1	0.375	1	1	1	1	1	1	1	1	0.35	1	1	1	1	1	1	1	1	1	1
qnrB19	1	1	1	0	0.1125	1	1	1	1	1	1	0.1	1	1	1	1	1	1	1	1	1	1	1	1	1	0.45	1	1	1	1	1	0.0875	1	1	1	1	1	1	1	1	1	1	1	1	1	1	1	0.0375	1
qnrS1	0.1125	0.00102239	0.1125	0.1125	0	0.00102239	0.304345	1	1	0.00462503	1	0.220074	1	0.144975	0.341582	0.1125	0.1125	1	0.25995	1	0.0113924	0.1125	1	1	1	0.286116	1	1	0.0604143	1	0.587098	0.581363	1	0.216799	1	1	52400000	0.581363	1	1	1	1	0.213608	1	0.1125	0.000377371	0.1125	0.00102239	1
qnrS2	1	1	1	1	0.00102239	0	1	1	1	0.41693	1	0.274099	1	0.549963	1	0.0375	1	1	0.547152	1	0.000949367	1	0.561952	1	1	0.0869036	1	1	0.00559883	1	1	1	1	0.152629	1	1	0.00925024	1	1	1	1	1	0.0740506	1	1	1	1	0.00282376	1
aac(3)lia	1	0.109664	1	1	0.304345	1	0	1	1	0.41693	1	0.0252191	1	1	0.390019	1	1	1	1	1	1	1	1	0.0375	1	1	1	1	1	0.0494158	1	1	1	0.569133	1	1	0.178128	1	1	1	1	1	1	0.144352	1	0.178128	1	1	1
aac(3)-lid	1	1	1	1	1	1	1	0	1	0.2501	0.0836186	1	0.00474683	0.182441	0.00393474	1	1	1	0.400123	0.00474683	1	1	0.326886	1	1	0.215277	1	0.145253	1	0.401809	1	0.0836186	0.0511469	0.328184	1	0.0137537	1	1	1	1	1	1	0.145253	1	1	1	1	1	0.000136306
aac(3)-lva	1	1	1	1	1	1	1	1	0	1	1	1	1	0.531962	1	1	1	0.025	0.547152	1	1	1	0.0541139	1	1	0.199367	1	1	1	1	1	1	1	0.439873	1	1	1	1	0.539241	1	1	1	1	1	1	1	1	1	1
aadA1	0.1625	0.00348101	1	1	0.00462503	0.41693	0.41693	0.2501	1	0	0.080721	1	1	0.35624	1	1	0.1625	1	0.526149	1	0.300316	0.1625	0.722718	1	1	0.551128	1	1	0.121609	0.757221	0.341459	1	0.0319571	1	1	1	0.00204625	0.080721	0.760964	1	1	1	0.300316	1	0.1625	0.00204625	0.1625	0.41693	0.0511469
aadA2	1	1	1	1	1	1	1	0.0836186	1	0.080721	0	1	1	0.247926	0.00839711	1	1	1	0.0402373	1	1	1	0.667902	1	0.0875	0.694886	1	1	1	0.0414292	0.142819	0.487097	0.0117147	0.18316	1	1	1	0.487097	0.0475629	1	1	0.0875	0.168354	0.311808	1	1	1	1	0.00755534
aadA5	1	1	1	0.1	0.220074	0.274099	0.0252191	1	1	1	1	0	1	1	1	1	1	1	1	1	0.191139	1	0.386496	0.1	1	0.0198289	0.1	1	0.349518	0.703246	1	0.536279	1	0.102338	1	0.274099	0.417989	1	0.249581	1	1	1	1	0.349518	1	0.417989	1	0.0252191	1
aadA22	1	1	1	1	1	1	1	0.00474683	1	1	1	1	0	0.128481	1	1	1	1	1	0.000316456	1	1	1	1	1	1	1	0.0496835	1	1	1	1	0.300316	1	1	0.000949367	1	1	0.539241	1	1	1	1	1	1	1	1	1	1
aph(3'')-Ib	1	0.549963	0.3625	1	0.144975	0.549963	1	0.182441	0.531962	0.35624	0.247926	1	0.128481	0	0.108135	1	1	1	0.000121	0.128481	0.531962	1	0.0313327	1	1	0.101087	1	0.128481	1	0.811015	0.131069	0.412333	1	0.789739	0.531962	0.296495	0.153041	0.699779	0.00137274	0.3625	1	0.3625	1	0.132845	1	0.153041	1	0.549963	0.662365
aph(3')-Ia	1	1	1	1	0.341582	1	0.390019	0.00393474	1	1	0.00839711	1	1	0.108135	0	1	1	1	0.206502	1	1	1	1	1	1	1	1	0.279114	1	1	0.343672	0.0647964	1	0.276737	1	1	1	1	0.0993846	1	1	0.15	0.279114	0.000312978	1	1	1	1	0.00393474
aph(3')-lia	1	1	1	1	0.1125	0.0375	1	1	1	1	1	1	1	1	1	0	1	1	1	1	1	1	0.2375	1	1	0.45	1	1	1	0.375	1	1	1	1	1	1	1	1	0.35	1	1	1	0.025	1	1	1	1	1	1
aph(3')-XV	0.0125	1	1	1	0.1125	1	1	1	1	0.1625	1	1	1	1	1	1	0	1	1	1	1	0.0125	1	1	1	0.45	1	1	1	1	1	1	1	0.25	1	1	1	0.0875	0.35	1	1	1	1	1	0.0125	0.0625	0.0125	1	1
aph(4) -Ia	1	1	1	1	1	1	1	1	0.025	1	1	1	1	1	1	1	1	0	1	1	1	1	0.2375	1	1	0.45	1	1	1	0.375	1	1	1	1	1	1	1	1	1	1	1	1	1	1	1	1	1	1	1
aph(6)-Id	1	0.547152	0.3375	1	0.25995	0.547152	1	0.400123	0.547152	0.526149	0.0402373	1	1	0.000121	0.206502	1	1	1	0	1	0.547152	1	0.0241243	1	0.3375	0.0961536	1	1	1	0.632634	0.111589	0.0887601	0.345164	1	0.547152	1	0.161421	1	4440000000	0.3375	1	0.3375	1	0.109116	1	0.161421	1	0.547152	1
arr-2	1	1	1	1	1	1	1	0.00474683	1	1	1	1	0.000316456	0.128481	1	1	1	1	1	0	1	1	1	1	1	1	1	0.0496835	1	1	1	1	0.300316	1	1	0.000949367	1	1	0.539241	1	1	1	1	1	1	1	1	1	1
arr-3	1	1	1	1	0.0113924	0.000949367	1	1	1	0.300316	1	0.191139	1	0.531962	1	1	1	1	0.547152	1	0	1	1	1	1	0.199367	1	1	0.00189873	0.525316	1	1	1	0.0601266	1	1	0.00316456	1	0.539241	1	1	1	1	1	1	1	1	0.000949367	1
blaACC-1	0.0125	1	1	1	0.1125	1	1	1	1	0.1625	1	1	1	1	1	1	0.0125	1	1	1	1	0	1	1	1	0.45	1	1	1	1	1	1	1	0.25	1	1	1	0.0875	0.35	1	1	1	1	1	0.0125	0.0625	0.0125	1	1
blaCTX-M-1	1	1	0.2375	1	1	0.561952	1	0.326886	0.0541139	0.722718	0.667902	0.386496	1	0.0313327	1	0.2375	1	0.2375	0.0241243	1	1	1	0	1	1	742000	1	1	0.567641	0.786782	1	1	1	1	1	1	0.331551	0.188482	0.0974056	1	0.2375	0.2375	0.420886	0.237683	1	0.331551	1	1	0.326886
blaCTX-M-3	1	1	1	1	1	1	0.0375	1	1	1	1	0.1	1	1	1	1	1	1	1	1	1	1	1	0	1	0.45	1	1	1	0.375	1	1	1	1	1	1	1	1	1	1	1	1	1	1	1	1	1	1	1
blaCTX-M-9	1	1	1	1	1	1	1	1	1	1	0.0875	1	1	1	1	1	1	1	0.3375	1	1	1	1	1	0	0.45	1	1	1	1	1	1	0.1625	1	1	1	1	1	0.35	1	1	1	1	1	1	1	1	1	1
blaCTX-M-15	0.45	0.248101	0.45	0.45	0.286116	0.0869036	1	0.215277	0.199367	0.551128	0.694886	0.0198289	1	0.101087	1	0.45	0.45	0.45	0.0961536	1	0.199367	0.45	742000	0.45	0.45	0	0.45	0.199367	0.0372444	0.163236	0.284403	0.233931	0.551128	0.130447	0.498734	0.585492	1	0.00262777	0.0588082	1	0.45	0.45	1	1	0.45	1	0.45	0.0869036	0.685317
blaCTX-M-27	1	1	1	1	1	1	1	1	1	1	1	0.1	1	1	1	1	1	1	1	1	1	1	1	1	1	0.45	0	1	1	1	1	1	1	0.25	1	0.0375	1	1	1	1	1	1	1	1	1	0.0625	1	1	1
blaCTX-M-55	1	1	1	1	1	1	1	0.145253	1	1	1	1	0.0496835	0.128481	0.279114	1	1	1	1	0.0496835	1	1	1	1	1	0.199367	1	0	1	0.525316	1	1	0.300316	0.439873	1	0.0740506	1	1	0.539241	1	1	1	1	1	1	1	1	1	1
blaCTX-M-65	1	1	1	1	0.0604143	0.00559883	1	1	1	0.121609	1	0.349518	1	1	1	1	1	1	1	1	0.00189873	1	0.567641	1	1	0.0372444	1	1	0	0.291294	1	1	0.515371	0.0463113	1	1	0.0180231	1	0.608746	1	1	1	1	1	1	1	1	0.00559883	1
blaEC	1	1	0.375	1	1	1	0.0494158	0.401809	1	0.757221	0.0414292	0.703246	1	0.811015	1	0.375	1	0.375	0.632634	1	0.525316	1	0.786782	0.375	1	0.163236	1	0.525316	0.291294	0	0.0222344	0.0414292	0.0013525	2350000000	0.525316	1	0.645341	0.246449	0.813621	0.375	1	1	1	0.14568	1	0.645341	1	0.287975	0.0785683
blaEC8	1	1	1	1	0.587098	1	1	1	1	0.341459	0.142819	1	1	0.131069	0.343672	1	1	1	0.111589	1	1	1	1	1	1	0.284403	1	1	1	0.0222344	0	1	0.341459	0.190604	1	1	1	1	0.706281	1	1	0.1	1	0.349518	1	1	1	1	1
blaEC13	1	1	1	0.0875	0.581363	1	1	0.0836186	1	1	0.487097	0.536279	1	0.412333	0.0647964	1	1	1	0.0887601	1	1	1	1	1	1	0.233931	1	1	1	0.0414292	1	0	0.591608	0.18316	1	1	1	0.0126947	0.411562	1	1	1	1	1	1	1	1	0.242989	0.000311214
blaEC15	1	0.41693	1	1	1	1	1	0.0511469	1	0.0319571	0.0117147	1	0.300316	1	1	1	1	1	0.345164	0.300316	1	1	1	1	0.1625	0.551128	1	0.300316	0.515371	0.0013525	0.341459	0.591608	0	0.0311749	1	0.41693	1	1	0.760964	1	1	1	0.300316	1	1	1	1	1	0.2501
blaEC18	0.25	1	1	1	0.216799	0.152629	0.569133	0.328184	0.439873	1	0.18316	0.102338	1	0.789739	0.276737	1	0.25	1	1	1	0.0601266	0.25	1	1	1	0.130447	0.25	0.439873	0.0463113	2350000000	0.190604	0.18316	0.0311749	0	1	1	0.0966723	1	1	1	0.25	1	1	0.567268	0.25	0.0966723	0.25	0.152629	0.328184
blaEC19	1	1	1	1	1	1	1	1	1	1	1	1	1	0.531962	1	1	1	1	0.547152	1	1	1	1	1	1	0.498734	1	1	1	0.525316	1	1	1	1	0	1	1	1	0.11962	1	1	1	1	1	1	1	1	1	1
blaLAP-2	1	1	1	1	1	1	1	0.0137537	1	1	1	0.274099	0.000949367	0.296495	1	1	1	1	1	0.000949367	1	1	1	1	1	0.585492	0.0375	0.0740506	1	1	1	1	0.41693	1	1	0	1	1	0.548101	1	1	1	1	1	1	0.178128	1	1	1
blaOXA1	1	0.000121714	1	1	5.24e-07	0.00925024	0.178128	1	1	0.00204625	1	0.417989	1	0.153041	1	1	1	1	0.161421	1	0.00316456	1	0.331551	1	1	1	1	1	0.0180231	0.645341	1	1	1	0.0966723	1	1	0	1	0.156487	1	1	1	1	1	1	0.00116997	1	0.00925024	1
blaSHV-12	0.0875	1	1	1	0.581363	1	1	1	1	0.080721	0.487097	1	1	0.699779	1	1	0.0875	1	1	1	1	0.0875	0.188482	1	1	0.00262777	1	1	1	0.246449	1	0.0126947	1	1	1	1	1	0	0.232119	1	1	1	1	1	0.0875	0.375195	0.0875	1	0.0836186
blaTEM1	0.35	0.548101	0.35	1	1	1	1	1	0.539241	0.760964	0.0475629	0.249581	0.539241	0.00137274	0.0993846	0.35	0.35	1	4440000000	0.539241	0.539241	0.35	0.0974056	1	0.35	0.0588082	1	0.539241	0.608746	0.813621	0.706281	0.411562	0.760964	1	0.11962	0.548101	0.156487	0.232119	0	0.35	0.35	0.35	0.11962	0.0129459	0.35	0.652504	0.35	0.548101	1
blaTEM12	1	1	1	1	1	1	1	1	1	1	1	1	1	0.3625	1	1	1	1	0.3375	1	1	1	1	1	1	1	1	1	1	0.375	1	1	1	1	1	1	1	1	0.35	0	1	1	1	1	1	1	1	1	1
blaTEM135	1	1	1	1	1	1	1	1	1	1	1	1	1	1	1	1	1	1	1	1	1	1	0.2375	1	1	0.45	1	1	1	1	1	1	1	0.25	1	1	1	1	0.35	1	0	1	1	1	1	1	1	1	1
blaTEM147	1	1	1	1	1	1	1	1	1	1	0.0875	1	1	0.3625	0.15	1	1	1	0.3375	1	1	1	0.2375	1	1	0.45	1	1	1	1	0.1	1	1	1	1	1	1	1	0.35	1	1	0	1	1	1	1	1	1	1
blaTEM150	1	1	1	1	0.213608	0.0740506	1	0.145253	1	0.300316	0.168354	1	1	1	0.279114	0.025	1	1	1	1	1	1	0.420886	1	1	1	1	1	1	1	1	1	0.300316	1	1	1	1	1	0.11962	1	1	1	0	1	1	1	1	1	0.145253
blaTEM176	1	1	1	1	1	1	0.144352	1	1	1	0.311808	0.349518	1	0.132845	0.000312978	1	1	1	0.109116	1	1	1	0.237683	1	1	1	1	1	1	0.14568	0.349518	1	1	0.567268	1	1	1	1	0.0129459	1	1	1	1	0	1	1	1	1	1
blaVIM-1	0.0125	1	1	1	0.1125	1	1	1	1	0.1625	1	1	1	1	1	1	0.0125	1	1	1	1	0.0125	1	1	1	0.45	1	1	1	1	1	1	1	0.25	1	1	1	0.0875	0.35	1	1	1	1	1	0	0.0625	0.0125	1	1
catA1	0.0625	0.000121714	1	1	0.000377371	1	0.178128	1	1	0.00204625	1	0.417989	1	0.153041	1	1	0.0625	1	0.161421	1	1	0.0625	0.331551	1	1	1	0.0625	1	1	0.645341	1	1	1	0.0966723	1	0.178128	0.00116997	0.375195	0.652504	1	1	1	1	1	0.0625	0	0.0625	1	1
catB2	0.0125	1	1	1	0.1125	1	1	1	1	0.1625	1	1	1	1	1	1	0.0125	1	1	1	1	0.0125	1	1	1	0.45	1	1	1	1	1	1	1	0.25	1	1	1	0.0875	0.35	1	1	1	1	1	0.0125	0.0625	0	1	1
catB3	1	1	1	0.0375	0.00102239	0.00282376	1	1	1	0.41693	1	0.0252191	1	0.549963	1	1	1	1	0.547152	1	0.000949367	1	1	1	1	0.0869036	1	1	0.00559883	0.287975	1	0.242989	1	0.152629	1	1	0.00925024	1	0.548101	1	1	1	1	1	1	1	1	0	1
cmlA1	1	1	1	1	1	1	1	0.000136306	1	0.0511469	0.00755534	1	1	0.662365	0.00393474	1	1	1	1	1	1	1	0.326886	1	1	0.685317	1	1	1	0.0785683	1	0.000311214	0.2501	0.328184	1	1	1	0.0836186	1	1	1	1	0.145253	1	1	1	1	1	0
dfrA1	1	0.304345	1	0.1125	0.0595007	0.304345	1	0.133451	1	0.00037122	1	0.220074	1	0.144975	0.61749	1	1	1	0.25995	1	0.213608	1	1	1	1	0.724143	1	1	0.0604143	0.471407	0.587098	0.0280598	0.157479	0.437465	1	1	0.0946502	1	0.150128	1	1	1	1	1	1	0.458407	1	0.0321324	0.133451
dfrA5	1	1	1	1	1	1	1	1	0.0740506	1	1	0.274099	1	1	0.390019	1	1	0.0375	1	1	1	1	0.138754	1	1	0.0869036	1	1	1	1	1	0.242989	1	1	1	1	1	0.242989	0.548101	1	1	1	1	1	1	1	1	1	1
dfrA12	1	1	1	1	1	1	1	0.000136306	1	0.2501	0.000311214	1	1	1	0.00393474	1	1	1	0.400123	1	1	1	0.326886	1	0.075	0.215277	1	1	1	0.0785683	1	0.0836186	0.00555344	0.328184	1	1	1	1	0.417288	1	1	1	0.145253	1	1	1	1	1	0.000136306
dfrA14	0.4875	0.111234	1	1	1	0.240981	0.610759	0.426081	0.493987	0.226915	1	0.0574207	0.234494	0.359099	0.0633198	1	0.4875	1	0.0607242	0.234494	0.493987	0.4875	0.00799945	1	1	1920000000	1	0.234494	0.116036	1	0.00212242	1	0.547787	0.0714514	0.234494	0.610759	0.67142	0.432652	0.0363768	0.4875	1	0.4875	0.493987	0.0520056	0.4875	0.195401	0.4875	0.240981	1
dfrA17	1	1	1	1	0.581363	0.242989	0.0190847	1	1	1	1	252000	1	0.699779	1	1	1	1	0.682924	1	0.168354	1	0.347664	0.0875	1	0.0416692	0.0875	1	0.311808	0.705665	1	1	1	0.061586	1	0.242989	0.375195	1	0.411562	1	1	1	1	0.311808	1	0.375195	1	0.242989	1
dfrA25	1	1	0.0125	1	0.1125	1	1	1	1	1	1	1	1	0.3625	1	1	1	1	0.3375	1	1	1	0.2375	1	1	0.45	1	1	1	0.375	1	1	1	1	1	1	1	1	0.35	1	1	1	1	1	1	1	1	1	1
dfrA32	1	1	1	1	1	1	1	1	1	0.1625	0.0875	1	1	1	1	1	1	1	1	1	1	1	1	1	1	0.45	1	1	1	1	1	0.0875	1	1	1	1	1	0.0875	1	1	1	1	1	1	1	1	1	1	0.075
ere(A)	1	1	1	1	1	1	1	1	1	0.1625	0.0875	1	1	1	1	1	1	1	1	1	1	1	1	1	1	0.45	1	1	1	1	1	0.0875	1	1	1	1	1	0.0875	1	1	1	1	1	1	1	1	1	1	0.075
floR	0.25	1	1	1	0.038946	0.0138754	1	0.000128985	1	0.0786762	0.061586	1	0.0601266	0.181279	16900000	0.25	0.25	1	0.587368	0.0601266	0.0601266	0.25	0.767987	1	1	0.130447	1	0.0601266	0.00306339	0.285987	1	0.358153	0.727263	0.561687	1	0.152629	0.0966723	1	0.0560398	1	1	0.25	0.0601266	0.00306339	0.25	0.594314	0.25	0.152629	0.0317625
Inu(F)	1	1	1	1	1	1	1	0.000136306	1	0.582199	0.0836186	1	0.00474683	0.182441	0.00393474	1	1	1	0.400123	0.00474683	1	1	0.623848	1	1	1	1	0.145253	1	0.401809	0.107584	0.0836186	1	0.328184	1	0.0137537	1	1	1	1	1	0.075	1	0.272483	1	1	1	1	0.0618862
mcr-1NA1	1	1	1	1	1	1	1	0.00474683	1	1	1	1	1	0.531962	0.0208861	1	1	1	0.547152	1	1	1	1	1	1	0.498734	1	1	1	0.525316	1	0.00664557	1	1	1	1	1	1	0.539241	1	1	1	1	1	1	1	1	1	0.00474683
mef(B)	1	1	1	1	1	1	1	1	1	0.1625	0.0875	1	1	1	1	1	1	1	1	1	1	1	1	1	1	0.45	1	1	1	1	1	0.0875	1	1	1	1	1	0.0875	1	1	1	1	1	1	1	1	1	1	0.075
mef(C)	1	0.109664	1	1	0.0321324	0.109664	1	1	1	0.00348101	1	0.274099	1	0.549963	1	1	1	1	0.547152	1	0.0740506	1	0.561952	1	1	0.585492	1	1	0.144352	0.287975	1	1	0.0670886	1	1	1	0.00925024	1	0.548101	1	1	1	1	1	1	0.178128	1	0.109664	1
mph(A)	0.2125	1	1	1	0.0903217	0.00827653	0.112561	0.602362	0.381962	1	0.161314	0.356751	0.043038	0.394823	0.270598	0.2125	0.2125	0.2125	0.249357	0.043038	0.043038	0.2125	0.00312199	0.2125	0.2125	6190000000	1	0.381962	0.19653	0.404943	0.675529	1	1	0.539568	1	0.112561	0.286392	1	0.263247	1	1	0.2125	0.381962	0.0285917	0.2125	1	0.2125	0.112561	0.332776
mph(B)	1	1	1	1	1	1	1	1	1	0.00348101	1	0.274099	1	0.549963	1	1	1	1	0.547152	1	1	1	0.561952	1	1	0.585492	1	1	0.144352	1	1	1	0.0670886	0.569133	1	1	1	1	1	1	1	1	1	1	1	1	1	1	1
mph(G)	1	0.109664	1	1	0.0321324	0.109664	1	1	1	0.00348101	1	0.274099	1	0.549963	1	1	1	1	0.547152	1	0.0740506	1	0.561952	1	1	0.585492	1	1	0.144352	0.287975	1	1	0.0670886	1	1	1	0.00925024	1	0.548101	1	1	1	1	1	1	0.178128	1	0.109664	1
qacEΔ1	0.2	0.492892	0.2	0.2	0.0015418	0.100292	0.100292	0.594036	1	0.000335533	0.622381	0.00686079	1	0.147662	0.698294	1	0.2	1	0.557631	1	0.0379747	0.2	0.74953	0.2	0.2	0.0485431	1	1	0.0238116	0.773745	0.346741	0.026807	0.280934	0.748504	1	1	0.0519887	0.622381	0.778916	1	1	1	1	1	0.2	0.259962	0.2	0.00681597	0.0908103
qacL	1	1	1	1	1	1	1	0.000136306	1	0.0511469	0.00755534	1	1	0.662365	0.00393474	1	1	1	1	1	1	1	0.326886	1	1	0.685317	1	1	1	0.0785683	1	0.000311214	0.2501	0.328184	1	1	1	0.0836186	1	1	1	1	0.145253	1	1	1	1	1	33300
sul1	0.175	0.443038	0.175	0.175	0.00684717	0.443038	0.0775316	0.281279	1	8990000000	1	0.0282785	1	0.238838	0.43173	1	0.175	1	0.361912	1	0.321203	0.175	1	0.175	1	0.143237	1	1	0.139241	1	0.33864	0.0158345	0.689844	0.498749	1	1	0.208528	0.599579	0.76025	1	1	1	1	0.544304	0.175	0.208528	0.175	0.0775316	0.0630247
sul2	0.3625	0.549963	0.3625	1	0.475641	0.549963	0.549963	0.0816671	1	1	0.247926	0.0457543	0.531962	7440000000	1	1	0.3625	1	95600000	0.531962	0.531962	0.3625	0.0123267	1	0.3625	0.00210898	1	0.531962	0.618151	1	0.131069	1	0.760044	1	0.531962	0.549963	0.153041	0.0922256	24800000	0.3625	0.3625	0.3625	0.531962	0.132845	0.3625	0.648297	0.3625	0.549963	0.409139
sul3	1	1	1	1	1	1	1	0.000311214	1	0.317852	0.487097	1	0.00664557	0.699779	0.28137	1	1	1	0.413302	0.00664557	1	1	0.188482	1	1	0.694886	1	0.168354	0.311808	0.246449	1	0.000702789	0.317852	0.18316	1	0.0190847	1	0.111988	0.411562	1	1	1	1	1	1	1	1	1	0.000311214
tet(34)	1	0.443038	0.175	0.175	0.188039	1	0.443038	0.583638	1	1	0.343573	0.623871	1	1	0.681323	1	1	1	0.76278	1	1	1	0.731371	0.175	1	0.143237	1	1	0.544304	0.230395	1	0.0158345	0.109877	0.101964	1	1	1	0.599579	1	1	0.175	1	1	1	1	1	1	0.443038	1
tet(A)	0.275	0.557376	0.275	1	1	0.557376	1	0.180263	0.0731013	1	0.666804	0.205828	1	0.309563	0.0302984	1	0.275	0.275	0.0690575	1	1	0.275	0.00217025	0.275	0.275	9370000000	0.275	1	0.570789	0.609943	0.0987633	0.666804	0.745011	0.160584	0.0731013	1	0.315239	0.0861707	0.00153287	1	1	1	1	0.570789	0.275	0.611733	0.275	0.557376	0.180263
tet(B)	1	1	1	1	0.347498	1	0.0481986	0.588607	1	1	0.584901	0.0746856	1	0.311372	0.356583	1	1	1	0.317495	1	1	1	0.444631	0.1375	1	0.746012	0.1375	1	1	0.0163351	0.590587	0.584901	0.195964	0.274954	0.0174051	0.362293	1	1	0.0438556	0.1375	1	1	1	0.0889901	1	0.532508	1	1	0.588607
tet(M)	1	1	1	1	0.592913	1	0.333739	0.00174709	1	0.353417	0.0384505	1	1	1	0.000481828	1	1	1	0.726164	1	1	1	1	1	1	0.498795	1	1	0.420266	0.735508	0.586452	0.209897	0.00839954	0.0590229	1	1	1	0.587259	0.0901759	1	1	1	0.235759	0.0741569	1	1	1	1	0.00174709
Table(B)	qnrB19	qnrS1	qnrVC4	aadA1	aadA2	aadA5	aadA6	aph(3'')-Ib	aph(3')-Ia	aph(6)-Id	blaCTX-M-1	blaCTX-M-15	blaEC	blaEC13	blaEC15	blaEC18	blaOXA10	blaTEM1	blaTEM176	catA1	cmlA1	cmlA5	dfrA12	dfrA14	dfrA17	floR	fosA7	Inu(F)	mph(A)	mph(E)	msr(E)	qacE?1	qacL	qacF	sul1	sul2	sul3	tet(34)	tet(A)	tet(B)	tet(M)
qnrB19	0	0.0869565	1	1	1	1	1	0.347826	1	0.304348	1	1	0.391304	1	1	1	1	0.26087	1	1	1	1	1	1	1	1	1	1	1	1	1	1	1	1	1	1	1	0.0869565	1	1	1
qnrS1	0.0869565	0	0.0869565	0.462451	1	1	1	1	1	0.525692	1	1	1	1	1	0.462451	0.0869565	0.0592885	1	1	1	0.0869565	1	0.324111	1	1	1	1	1	1	1	1	1	0.0869565	1	1	1	0.16996	1	1	1
qnrVC4	1	0.0869565	0	0.26087	1	1	1	1	1	1	1	1	1	1	1	0.26087	0.0434783	0.26087	1	1	1	0.0434783	1	0.173913	1	1	1	1	1	1	1	1	1	0.0434783	1	1	1	1	1	1	1
aadA1	1	0.462451	0.26087	0	1	1	1	0.368976	1	0.124333	0.539243	1	0.643021	1	1	1	0.26087	1	1	1	0.26087	0.26087	0.462451	1	1	0.539243	1	0.462451	1	1	1	1	0.26087	0.26087	1	0.143828	0.26087	1	0.621385	0.27249	0.26087
aadA2	1	1	1	1	0	1	1	1	1	1	0.356296	1	0.252964	0.356296	0.539243	1	1	0.15528	1	1	0.130435	1	0.0118577	1	1	0.356296	1	0.0118577	0.249012	1	1	1	0.130435	1	1	1	0.130435	1	0.525692	0.539243	0.130435
aadA5	1	1	1	1	1	0	1	1	1	1	0.130435	1	1	1	1	0.26087	1	1	1	1	1	1	1	1	0.0434783	1	0.0434783	1	1	1	1	0.0869565	1	1	0.0869565	0.26087	1	1	1	1	1
aadA6	1	1	1	1	1	1	0	0.347826	1	0.304348	1	1	0.391304	1	1	1	1	1	1	0.0434783	1	1	1	0.173913	1	1	1	1	1	1	1	0.0869565	1	1	0.0869565	0.26087	1	1	0.304348	1	1
aph(3'')-Ib	0.347826	1	1	0.368976	1	1	0.347826	0	0.525692	3260000000	0.525692	0.347826	0.65702	1	0.621385	1	1	1	0.525692	0.347826	1	1	1	1	1	1	1	0.525692	0.525692	1	1	1	1	1	1	0.13099	1	1	1	0.0328687	1
aph(3')-Ia	1	1	1	1	1	1	1	0.525692	0	1	1	1	1	1	1	0.462451	1	0.0592885	0.00395257	1	1	1	1	0.0237154	1	0.0118577	1	1	1	1	1	1	1	1	1	1	1	1	0.083004	1	1
aph(6)-Id	0.304348	0.525692	1	0.124333	1	1	0.304348	3260000000	1	0	0.525692	0.304348	1	1	1	1	1	1	1	0.304348	1	1	0.525692	1	1	1	1	1	1	1	1	0.525692	1	1	0.525692	0.0450038	1	0.525692	1	0.0172665	1
blaCTX-M-1	1	1	1	0.539243	0.356296	0.130435	1	0.525692	1	0.525692	0	1	1	1	0.539243	1	1	1	1	1	1	1	1	1	0.130435	1	0.130435	0.249012	0.249012	1	1	0.249012	1	1	0.249012	1	1	1	1	1	1
blaCTX-M-15	1	1	1	1	1	1	1	0.347826	1	0.304348	1	0	1	1	0.217391	1	1	1	1	1	1	1	1	1	1	1	1	1	1	1	1	1	1	1	1	0.26087	1	1	0.304348	1	1
blaEC	0.391304	1	1	0.643021	0.252964	1	0.391304	0.65702	1	1	1	1	0	0.252964	0.115665	0.0480549	1	1	1	0.391304	1	1	0.501976	1	1	1	1	0.501976	0.501976	1	1	1	1	1	1	1	1	1	0.363037	0.610568	1
blaEC13	1	1	1	1	0.356296	1	1	1	1	1	1	1	0.252964	0	1	0.539243	1	0.539243	1	1	0.130435	1	0.249012	1	1	1	1	0.249012	1	1	1	1	0.130435	1	1	0.539243	0.130435	0.249012	1	0.539243	0.130435
blaEC15	1	1	1	1	0.539243	1	1	0.621385	1	1	0.539243	0.217391	0.115665	1	0	0.27249	1	1	1	1	1	1	1	0.539243	1	1	1	0.395257	0.395257	1	1	1	1	1	1	1	1	1	1	1	1
blaEC18	1	0.462451	0.26087	1	1	0.26087	1	1	0.462451	1	1	1	0.0480549	0.539243	0.27249	0	0.26087	0.278552	0.462451	1	1	0.26087	0.462451	0.270469	0.26087	0.15528	0.26087	1	0.462451	0.26087	0.26087	0.462451	1	0.26087	0.462451	0.278552	1	1	0.621385	0.575619	1
blaOXA10	1	0.0869565	0.0434783	0.26087	1	1	1	1	1	1	1	1	1	1	1	0.26087	0	0.26087	1	1	1	0.0434783	1	0.173913	1	1	1	1	1	1	1	1	1	0.0434783	1	1	1	1	1	1	1
blaTEM1	0.26087	0.0592885	0.26087	1	0.15528	1	1	1	0.0592885	1	1	1	1	0.539243	1	0.278552	0.26087	0	0.0592885	1	1	0.26087	0.462451	0.0400903	1	0.0112931	1	0.462451	0.462451	1	1	1	1	0.26087	1	1	1	0.462451	1	1	1
blaTEM176	1	1	1	1	1	1	1	0.525692	0.00395257	1	1	1	1	1	1	0.462451	1	0.0592885	0	1	1	1	1	0.0237154	1	0.0118577	1	1	1	1	1	1	1	1	1	1	1	1	0.083004	1	1
catA1	1	1	1	1	1	1	0.0434783	0.347826	1	0.304348	1	1	0.391304	1	1	1	1	1	1	0	1	1	1	0.173913	1	1	1	1	1	1	1	0.0869565	1	1	0.0869565	0.26087	1	1	0.304348	1	1
cmlA1	1	1	1	0.26087	0.130435	1	1	1	1	1	1	1	1	0.130435	1	1	1	1	1	1	0	1	0.0869565	1	1	1	1	0.0869565	1	1	1	1	0.0434783	1	1	1	0.0434783	1	1	1	0.0434783
cmlA5	1	0.0869565	0.0434783	0.26087	1	1	1	1	1	1	1	1	1	1	1	0.26087	0.0434783	0.26087	1	1	1	0	1	0.173913	1	1	1	1	1	1	1	1	1	0.0434783	1	1	1	1	1	1	1
dfrA12	1	1	1	0.462451	0.0118577	1	1	1	1	0.525692	1	1	0.501976	0.249012	1	0.462451	1	0.462451	1	1	0.0869565	1	0	1	1	0.249012	1	0.16996	1	1	1	1	0.0869565	1	1	0.462451	0.0869565	1	1	0.395257	0.0869565
dfrA14	1	0.324111	0.173913	1	1	1	0.173913	1	0.0237154	1	1	1	1	1	0.539243	0.270469	0.173913	0.0400903	0.0237154	0.173913	1	0.173913	1	0	1	0.066629	1	1	1	1	1	0.324111	1	0.173913	0.324111	1	1	1	0.0671937	0.539243	1
dfrA17	1	1	1	1	1	0.0434783	1	1	1	1	0.130435	1	1	1	1	0.26087	1	1	1	1	1	1	1	1	0	1	0.0434783	1	1	1	1	0.0869565	1	1	0.0869565	0.26087	1	1	1	1	1
floR	1	1	1	0.539243	0.356296	1	1	1	0.0118577	1	1	1	1	1	1	0.15528	1	0.0112931	0.0118577	1	1	1	0.249012	0.066629	1	0	1	1	1	1	1	1	1	1	1	1	1	1	0.209486	0.539243	1
fosA7	1	1	1	1	1	0.0434783	1	1	1	1	0.130435	1	1	1	1	0.26087	1	1	1	1	1	1	1	1	0.0434783	1	0	1	1	1	1	0.0869565	1	1	0.0869565	0.26087	1	1	1	1	1
Inu(F)	1	1	1	0.462451	0.0118577	1	1	0.525692	1	1	0.249012	1	0.501976	0.249012	0.395257	1	1	0.462451	1	1	0.0869565	1	0.16996	1	1	1	1	0	0.16996	1	1	1	0.0869565	1	1	1	0.0869565	1	1	1	0.0869565
mph(A)	1	1	1	1	0.249012	1	1	0.525692	1	1	0.249012	1	0.501976	1	0.395257	0.462451	1	0.462451	1	1	1	1	1	1	1	1	1	0.16996	0	0.0869565	0.0869565	1	1	1	1	1	1	1	1	1	1
mph(E)	1	1	1	1	1	1	1	1	1	1	1	1	1	1	1	0.26087	1	1	1	1	1	1	1	1	1	1	1	1	0.0869565	0	0.0434783	1	1	1	1	1	1	1	1	1	1
msr(E)	1	1	1	1	1	1	1	1	1	1	1	1	1	1	1	0.26087	1	1	1	1	1	1	1	1	1	1	1	1	0.0869565	0.0434783	0	1	1	1	1	1	1	1	1	1	1
qacEΔ1	1	1	1	1	1	0.0869565	0.0869565	1	1	0.525692	0.249012	1	1	1	1	0.462451	1	1	1	0.0869565	1	1	1	0.324111	0.0869565	1	0.0869565	1	1	1	1	0	1	1	0.00395257	0.0592885	1	1	0.525692	1	1
qacL	1	1	1	0.26087	0.130435	1	1	1	1	1	1	1	1	0.130435	1	1	1	1	1	1	0.0434783	1	0.0869565	1	1	1	1	0.0869565	1	1	1	1	0	1	1	1	0.0434783	1	1	1	0.0434783
qacF	1	0.0869565	0.0434783	0.26087	1	1	1	1	1	1	1	1	1	1	1	0.26087	0.0434783	0.26087	1	1	1	0.0434783	1	0.173913	1	1	1	1	1	1	1	1	1	0	1	1	1	1	1	1	1
sul1	1	1	1	1	1	0.0869565	0.0869565	1	1	0.525692	0.249012	1	1	1	1	0.462451	1	1	1	0.0869565	1	1	1	0.324111	0.0869565	1	0.0869565	1	1	1	1	0.00395257	1	1	0	0.0592885	1	1	0.525692	1	1
sul2	1	1	1	0.143828	1	0.26087	0.26087	0.13099	1	0.0450038	1	0.26087	1	0.539243	1	0.278552	1	1	1	0.26087	1	1	0.462451	1	0.26087	1	0.26087	1	1	1	1	0.0592885	1	1	0.0592885	0	1	1	1	0.575619	1
sul3	1	1	1	0.26087	0.130435	1	1	1	1	1	1	1	1	0.130435	1	1	1	1	1	1	0.0434783	1	0.0869565	1	1	1	1	0.0869565	1	1	1	1	0.0434783	1	1	1	0	1	1	1	0.0434783
tet(34)	0.0869565	0.16996	1	1	1	1	1	1	1	0.525692	1	1	1	0.249012	1	1	1	0.462451	1	1	1	1	1	1	1	1	1	1	1	1	1	1	1	1	1	1	1	0	0.525692	1	1
tet(A)	1	1	1	0.621385	0.525692	1	0.304348	1	0.083004	1	1	0.304348	0.363037	1	1	0.621385	1	1	0.083004	0.304348	1	1	1	0.0671937	1	0.209486	1	1	1	1	1	0.525692	1	1	0.525692	1	1	0.525692	0	0.271895	1
tet(B)	1	1	1	0.27249	0.539243	1	1	0.0328687	1	0.0172665	1	1	0.610568	0.539243	1	0.575619	1	1	1	1	1	1	0.395257	0.539243	1	0.539243	1	1	1	1	1	1	1	1	1	0.575619	1	1	0.271895	0	1
tet(M)	1	1	1	0.26087	0.130435	1	1	1	1	1	1	1	1	0.130435	1	1	1	1	1	1	0.0434783	1	0.0869565	1	1	1	1	0.0869565	1	1	1	1	0.0434783	1	1	1	0.0434783	1	1	1	0
[truncated: 25 more columns]

## Sheet: TS4
Supplement Table S4: Inc group and resistance genes of all best matching reference plasmid to the plasmids carrying qnr-genes, detected in this study. Identified with RefSNPer.
plasmid type and resistance genes on matching reference	frequency
Col440I	Σ 2
qnrB19	2
Col440II, ColRNAI	Σ 3
qnrS1	3
ColRNAI	Σ 1
blaCTX-M-3, blaTEM-1, qnrS1	1
IncA/C2	Σ 1
aac(3)-IId, blaCMY-2, blaCTX-M-14, erm(42), floR, mph(A), qnrS1	1
IncFIA(HI1)_HI1, IncHI1A, IncHI1B(R27)_R27	Σ 1
aadA22, blaTEM-1, floR, lnu(G), qnrS1, tet(X)	1
IncFIB(AP001918)	Σ 1
blaTEM-135, dfrA14, floR, qnrS1, tet(A)	1
IncFIB(AP001918), IncFIB(K)_Kpn3	Σ 5
aph(3'')-Ib, aph(6)-Id, blaCTX-M-15, blaTEM-1, dfrA14, qnrS1, sul2, tet(A)	5
IncFIB(AP001918), IncFIC(FII)	Σ 2
aac(3)-VIa, aadA22, floR, mph(A), qnrS1, tet(M)	2
IncFIB(AP001918), p0111	Σ 1
aac(3)-IId, aph(3'')-Ib, aph(6)-Id, blaTEM-1, dfrA14, floR, qnrS1, sul2, tet(A)	1
IncFIB(K)_Kpn3	Σ 5
aph(3'')-Ib, aph(6)-Id, blaTEM-1, dfrA14, qnrS, sul2	5
IncFII	Σ 5
qnrS1	5
IncHI2A, IncHI2, RepA_pKPC-CAV1321	Σ 8
aac(3)-IId, aadA22, aph(3')-Ia, aph(6)-Id, arr-2, blaCTX-M-55, blaLAP-2, blaTEM-1, dfrA14, floR, lnu(F), qnrS13, sul2, sul3, tet(A)	2
aac(3)-IIe, aac(6')-Ib-cr5, aadA1, aph(3'')-Ib, aph(6)-Id, blaCTX-M-15, blaOXA-1, blaTEM-1, catA1, catB3, dfrA14, qnrB1, sul2, tet(A)	1
aac(3)-IIe, aac(6')-Ib-cr5, aph(3'')-Ib, aph(6)-Id, blaCTX-M-15, blaOXA-1, blaTEM-1, catB3, dfrA14, qnrB1, sul2, tet(A)	2
aac(3)-IIe, aadA5, bla, dfrA17, mph(A), oqxA, oqxB, qnrS1, sul1, tet(A)	1
aac(6')-Il, aadA1, aadA2, blaCTX-M-9, blaVIM-4, dfrA1, dfrA16, mcr-9.1, qnrA1, sul1	1
aadA1, arr-2, blaCTX-M-65, blaOXA-10, cmlA5, dfrA14, floR, qnrS1, tet(A)	1
IncI1_Alpha	Σ 5
qnrS1	5
IncL/M(pMU407)_pMU407	Σ 1
ant(2'')-Ia, blaSHV-7, qnrS1	1
IncN	Σ 12
aac(3)-IId, qnrS1	1
blaTEM-1, qnrS1	5
qnrB19	1
qnrS1	5
IncR	Σ 1
aadA2, blaTEM-1, floR, lnu(F), qnrS1, tet(A)	1
IncR, IncX1	Σ 1
aadA2, blaTEM-1, dfrA12, floR, qnrS1, sul2, tet(A), tet(M)	1
IncX1	Σ 9
aph(3')-Ia, floR, qnrS2	8
blaTEM-1, qnrS1, tet(M)	1
IncX1, IncX3	Σ 14
blaTEM-1, qnrS1	14
IncX3	Σ 6
blaSHV, qnrS1	6
IncY	Σ 19
aph(3'')-Ib, aph(6)-Id, blaCTX-M-15, blaTEM-1, qnrS1, sul2, tet(A)	15
aph(3'')-Ib, aph(6)-Id, blaCTX-M-15, blaTEM-1, dfrA14, qnrS1, sul2, tet(A)	2
aph(3'')-Ib, aph(6)-Id, blaCTX-M-15, blaTEM-1, qnrS1, sul2	2

## Sheet: FS1
Supplemental Figure FS1: Grouped bar chart of total number of resistant isolates per antimicrobial agent and matrix
AMP=Ampicillin, AZI=Azithromycin, CHL=Chloramphenicol, CIP=Ciprofloxacin, COL=Colistin, FOT=Cefotaxime, GEN=Gentamicin, MERO=Meropenem, NAL=Nalidixic acid, SMX= Sulfameth-oxazole, TAZ=Ceftazidime, TET=Tetracycline, TMP=Trimethoprim
Matrix	AMP	AZI	CHL	CIP	COL	FOT	GEN	MERO	NAL	SMX	TAZ	TET	TMP
feces, veal calves calves	54	4	19	55	1	53	6	1	8	37	52	48	40
feces, deer	1	0	0	1	0	1	0	0	0	1	1	1	1
feces, pigs	38	6	11	37	0	27	4	0	10	22	27	22	20
meat, veal	2	0	2	2	0	2	0	0	1	1	1	1	2
meat, deer	1	1	0	1	0	1	1	0	0	1	1	1	1
meat, pork	1	0	2	2	0	0	0	0	0	1	0	1	2
minced meat	3	0	0	3	0	1	0	0	0	0	1	2	0
